# Supplementary material for: Epidemiological Study of Autoimmune Bullous Dermatoses in Northeastern Romania
Source: Diagnostics (Basel). 2023 Dec 26;14(1):57. doi: 10.3390/diagnostics14010057 (PMC10871116; doi:10.3390/diagnostics14010057)
Supplement: Supplementary file 1 [file diagnostics-14-00057-s001.zip]

Archive with 1 entries (1 files):
- diagnostics-2702641-supplementary.pdf
